# Supplementary material for: A Hydrophilic Polyethylene Glycol-Blended Anion Exchange Membrane to Facilitate the Migration of Hydroxide Ions
Source: Polymers (Basel). 2024 May 22;16(11):1464. doi: 10.3390/polym16111464 (PMC11175046; doi:10.3390/polym16111464)
Supplement: Supplementary file 1 [file polymers-16-01464-s001.zip]

Archive with 1 entries (1 files):
- polymers-2992927-supplementary.pdf
